# Supplementary material for: Adult intussusception: a challenge to laparoscopic surgery?
Source: PeerJ. 2022 Nov 30;10:e14495. doi: 10.7717/peerj.14495 (PMC9744142; doi:10.7717/peerj.14495)
Supplement: Supplemental Information 1 [file peerj-10-14495-s001.xlsx]

## Sheet: Sheet1
n	gender	Duration of surgery（munite）	Length of hospital stay	age	cardinal symptom	pathology	surgery	Diagnostic radiological evaluation
1	female	30	18	63	abdominal pain, nausea and vomiting7 days	lipomyoma	Transverse colectomy	Abdominal CT suggested concentric changes in the colonic and splenic areas, and intussusception colonoscopy showed mass blocking the intestinal lumen 60cm from the anus
2	male	156	19	44	abdominal pain,bloody stools 1 day	Intestinal inflammatory disease	Right hemicolectomy	Colonoscopy showed a bulging mass 65 cm from the anus blocking the intestinal lumen
3	female	102	8	47	abdominal pain,nausea and vomiting 1 month	Idiopathic	Bowel reduction	Abdominal CT showed intussusception
4	male	210	16	57	abdominal pain,nausea and vomiting 10 days	Peutz-Jeghers syndrome	Small bowel resection	Abdominal CT showed intussusception
5	male	120	15	44	abdominal pain,nausea and vomiting7 days	adenoma	Left hemicolectomy	Abdominal CT in a large amount of intestinal gas fecal shadow, colonoscopy: 40 cm from the anus
6	male	120	6	28	abdominal pain,nausea and vomiting10 hours	Peutz-Jeghers syndrome	Small bowel resection	Abdominal CT showed intussusception
7	male	145	15	48	abdominal pain,nausea and vomiting 1 month	Intestinal inflammatory disease	Right hemicolectomy	Colonoscopy shows a large spherical bulge blocking the lumen
8	female	125	17	51	abdominal pain,nausea and vomiting 5 days	Intestinal inflammatory disease	Small bowel resection	Abdominal CT revealed swirling mesentery and small bowel obstruction
9	female	125	12	62	abdominal pain,nausea and vomiting 7days	Intestinal inflammatory disease	Ileocecal resection	Abdominal CT suggested intussusception, abdominal ultrasound suggested blind colonic occupation, intestinal dilation, intussusception
10	male	140	13	71	bloody stools 2 mouths	adenocarcinoma	Hartmann surgery	Colonoscopy showed mass blocking the intestinal lumen 3 cm from the anus
11	male	60	4	35	abdominal pain,nausea and vomiting 1day	lipoma	Small bowel resection	Abdominal CT suggested intussusception and abdominal ultrasound suggested peritoneal effusion
12	female	160	4	48	abdominal pain,nausea and vomiting 3 hours	Adhesion of small intestine	Bowel reduction	Abdominal ultrasound revealed secondary changes in the small intestine, intussusception
13	female	130	13	49	abdominal pain,nausea and vomiting 1 day	adenoma	Ileocecal resection	CT suggested intussusception of the colon and abdominal ultrasound suggested peritoneal effusion
14	female	140	14	78	abdominal pain ,nausea and vomiting3 day	Intestinal inflammatory disease	Ileocecal resection	Abdominal CT showed intussusception
15	male	80	14	67	abdominal pain,vomiting5 days	adenocarcinoma	Right hemicolectomy	Colonoscopy showed a large uplift of the ascending colon. Abdominal ultrasound suggested blind colon occupation, intestinal dilatation and intussusception
16	male	135	56	73	abdominal pain,nausea and vomiting 1 day	Intestinal inflammatory disease	Right hemicolectomy	Abdominal CT suggested intussusception and abdominal ultrasound suggested peritoneal effusion
17	female	150	11	77	abdominal pain,nausea and vomiting 5 day	Intestinal inflammatory disease	Ileocecal resection	CT suggested ileocecal changes and intussusception, abdominal ultrasound suggested blind colonic occupation, intestinal dilation and intussusception
18	male	150	17	59	abdominal pain,nausea and vomiting 7 days	Intestinal inflammatory disease	Right hemicolectomy	Abdominal CT showed small bowel obstruction and intussusception
19	female	90	28	38	weight loss 1 mouth	adenoma	Sigmoidectomy	Abdominal plain film suggested intestinal effusion, abdominal ultrasound suggested secondary changes in the colonic and splenic areas, superintussusception
20	female	170	14	24	abdominal pain,nausea and vomiting1 day	Idiopathic	'laparoscopic surgery Ileocecal resection	Abdominal ultrasound suggests fluid accumulation in the abdomen
21	male	95	13	74	abdominal pain,nausea and vomiting1 day	adenocarcinoma	Rectectomy	Plain radiographs of the abdomen indicate intestinal effusion
22	female	90	9	74	abdominal pain,nausea and vomiting 3 days	adenocarcinoma	Small bowel resection	Abdominal CT showed small bowel obstruction and intussusception
23	female	180	1	82	abdominal pain,nausea and vomiting 5 days	adenocarcinoma	Right hemicolectomy	Plain radiographs of the abdomen indicate intestinal effusion
24	male	140	14	37	abdominal pain,bloody stools 1 day	Intestinal inflammatory disease	Right hemicolectomy	Abdominal plain radiographs suggested intestinal effusion, and abdominal ultrasound suggested blind colonic occupation, intestinal dilatation, and intussusception
25	female	130	18	55	abdominal pain 2 mouths	adenocarcinoma	Right hemicolectomy	Abdominal CT suggested changes in the right lower abdominal intestine, which was likely to cause intussusception
26	male	240	53	54	bloody stools 3 days	Intestinal inflammatory disease	Small bowel resection	Plain radiographs of the abdomen indicate intestinal effusion
27	male	200	17	43	abdominal pain,nausea and vomiting 1 mouth	Diffuse large B-cell malignant lymphoma	Ileocecal resection	Abdominal CT revealed intestinal changes and intussusception
28	female	200	12	31	abdominal pain2 mouths	hamartoma	laparoscopic surgery small bowel resection	Abdominal CT (LEFT lower abdominal intussusception) abdominal ultrasound suggested abdominal effusion
29	female	240	53	54	abdominal pain ,,nausea and vomiting1mouth	Diffuse large B-cell malignant lymphoma	Right hemicolectomy	Abdominal CT showed ileocecal intussusception
30	female	135	16	76	abdominal pain,weight loss 6 mouths	adenocarcinoma	laparoscopic right hemicolectomy	Plain radiographs of the abdomen indicate intestinal effusion
31	female	85	15	17	abdominal pain 3 mouths，abdominal mass2 mouths	Diffuse large B-cell malignant lymphoma	laparoscopic right hemicolectomy	Plain film of the abdomen showed intestinal effusion. CT of the abdomen showed intestinal changes and intussusception
32	male	115	5	56	abdominal pain,nausea and vomiting 6 days	adenoma	Right hemicolectomy	Colonoscopy suggested cecal eminence, abdominal ultrasound suggested blind colonic occupation, intestinal dilatation, intussusception
33	female	140	14	37	abdominal pain,,nausea and vomiting1 day	Intestinal inflammatory disease	laparoscopic right hemicolectomy	Plain radiographs of the abdomen indicate intestinal effusion
34	male	240	53	54	bloody stools 1 day	lipoma	laparoscopic surgery small bowel resection	Plain radiographs of the abdomen showed intestinal effusion and CT of the abdomen showed changes in left lower abdominal intussusception
35	female	130	10	54	abdominal pain,nausea and vomiting 10 hours	lipoma	laparoscopic surgery Ileocecal resection	Plain radiographs of the abdomen indicate intestinal effusion
36	female	120	6	92	abdominal pain,nausea and vomiting 20 days	adenocarcinoma	Ileocecal resection	Abdominal CT revealed intestinal changes and intussusception
37	male	100	18	67	weight loss 1 mouth	adenocarcinoma	Sigmoidectomy	Plain radiographs of the abdomen indicate intestinal effusion
38	male	140	7	83	abdominal mass 1 mouth	adenocarcinoma	Right hemicolectomy	Abdominal CT revealed intestinal changes and intussusception
39	female	120	9	24	abdominal pain,nausea and vomiting 1 day	adenoma	'laparoscopic surgery Ileocecal resection	Abdominal CT revealed intestinal changes and intussusception
40	female	100	14	23	abdominal pain,nausea and vomiting 1 mouth	Diffuse large B-cell malignant lymphoma	'laparoscopic surgery Ileocecal resection	Plain radiographs of the abdomen indicate intestinal effusion
41	female	135	11	68	weight loss 4 mouths	adenocarcinoma	laparoscopic rectectomy	Abdominal plain film suggested intestinal effusion. Abdominal CT suggested intussusception. Abdominal ultrasound suggested abdominal effusion
42	female	135	19	63	weight loss 2 mouths	adenocarcinoma	Right hemicolectomy	Abdominal CT showed tumor intussusception
43	female	90	10	55	weight loss 1 mouths	adenocarcinoma	Small bowel resection	Plain radiographs of the abdomen indicate intestinal effusion
44	female	135	10	68	abdominal pain,nausea and vomiting 7 days	Intestinal inflammatory disease	Ileocecal resection	Abdominal plain film suggested intestinal effusion, abdominal CT suggested ileocecal changes and intussusception, and abdominal ultrasound suggested blind colonic occupation, intestinal dilation and intussusception
45	male	135	8	55	abdominal pain,weight loss 20 days	Diffuse large B-cell malignant lymphoma	Ileocecal resection	Abdominal CT showed changes in the ascending colon and intussusception
46	male	90	9	86	abdominal pain,nausea and vomiting 10 days	Metastatic malignancy	Small bowel resection	Abdominal ultrasound indicated abdominal effusion
47	female	120	12	46	abdominal mass 5 days	Intestinal inflammatory disease	'laparoscopic surgery Ileocecal resection	Abdominal ultrasound suggests abdominal effusion plain film of the abdomen suggests intestinal effusion
48	male	130	10	72	abdominal pain,nausea and vomiting 5 days	adenocarcinoma	Right hemicolectomy	Abdominal CT showed ileocecal intussusception
49	female	180	12	26	bloody stools 1 day	hamartoma	Small bowel resection	Plain radiographs of the abdomen indicate intestinal effusion
50	female	140	21	38	abdominal pain 2 days	adenocarcinoma	Right hemicolectomy	Plain film of the abdomen indicates intestinal effusion
51	female	90	8	49	weight loss 1 mouth	Idiopathic	Bowel reduction	Plain film of abdomen showed intestinal gas accumulation
